# Supplementary material for: Output variability across animals and levels in a motor system
Source: eLife. 2018 Jan 18;7:e31123. doi: 10.7554/eLife.31123 (PMC5773184; doi:10.7554/eLife.31123)
Supplement: Supplementary file 1. [file elife-31123-supp1.xlsx]

## Sheet: Project Database
Figure 5 A,B	used incurrent study	2015/2016	2014	2008/2009
HE Motor Neurons		N = 83					HN Interneurons		N = 129
		Population variance of the intersegmental phase differences data in col C,D (HE motor neurons); K, L (HN interneurons)
		0.961375	0.971472			vector length r			0.924182	0.962457
		0.00195626	0.00144487		angular variance in phase squared s 2 = (2(1-r))/4*π2				0.00383999	0.00190146
		0.0442296	0.0380115			s (angular standard deviation)			0.0619676	0.0436057
					data resampled with replacement; 10,000 times; ‘bootstrapping’
		0.00142573	0.00112944			confidence intervals			0.00302872	0.00150676
		0.00282866	0.00183091						0.00496092	0.00252984
mean Δφ		0.12112	-0.0344952						0.211079	-0.0969145
HE and HN phase differ (unpaired tTest)		5.46291e-23	4.08205e-21
		Δφ HE(8) - HE(12)		period [s]					Δφ HN(7) - HN(12)		period [s]
		peristaltic	synchronous	peristaltic	synchronous				peristaltic	synchronous	peristaltic	synchronous
	Jul23D	0.088	-0.044	6.53	7.24		Norris et al. 2011	April29	0.204	-0.0178	8.4	8.6
	Jul23C	0.147	-0.079	8	7.47		Wright et al. 2011	Febr11A	0.208	-0.0304	8.6	8.6
	Jul21C	0.175	-0.074	7.4	6.03			Febr11B	0.232	-0.114	7.6	7.3
	Jul21B	0.086	-0.08	6.8	7.4			Febr11C	0.232	-0.086	9.6	10.5
	Jul20A	0.25	0.018	6.23	6.5			Febr2B	0.166	-0.147	8.3	8.3
	Jul19D	0.162	-0.056	9.16	9.23			Febr4A	0.065	-0.093	11.9	12
	Jul19B	0.248	0.011	6.7	5.62			Febr4B	0.222	-0.104	10.1	10.5
	Jul17B	0.105	-0.067	6.5	6.43			Febr5	0.287	-0.0713	8.9	8.9
	Jul17A	0.103	-0.098	6.7	6.12			Febr6C	0.238	-0.107	8.21	8.36
	Jul12B	0.124	-0.039	4.33	4.35			Jan15B	0.109	-0.135	9.88	10
	Jul11C	0.08	-0.072	5.3	5.31			Jan26A	0.29	-0.0739	10	10
	Jul9C	0.138	-0.012	6.51	6.29			Jan28	0.174	-0.0583	9.41	9.03
	Jul9B	0.16	0.027	6.95	7.4			Jan30B	0.242	-0.0323	11.2	9.81
	Jul11A	0.15	-0.002	7.1	7.13			June1B	0.192	-0.0707	9.5	9.4
	Jul16A	0.111	-0.073	5.9	7.15			May11	0.228	-0.0575	8.6	9
	Jul19A	0.169	-0.047	8.8	8.4			May13A	0.171	-0.0137	8.8	8.9
	Jul19C	0.119	-0.104	7.7	7.2			May13B	0.161	-0.0965	7.8	6.9
	Jul23A	0.123	-0.043	6.8	6.4			May14	0.223	-0.115	10.6	9.9
	Jul24A	0.091	-0.055	5.428	5.696			May15	0.124	-0.0422	10.7	10.9
	Jul24B	0.105	-0.033	8.172	8.172			May18A	0.236	-0.0664	7.8	8.8
	Jul24D	0.115	-0.065	5.342	7.183			May18B	0.223	-0.0394	8.9	9
	Jul25A	0.191	0.033	6.44	6.67			May19A	0.124	-0.1	8.5	8.6
	Jul25B	0.126	-0.076	5.63	5.69			May19B	0.0708	-0.121	7.9	7.7
	Jul25C	0.203	0.007	6.52	6.04			May20A	0.193	-0.0372	8.7	8
Norris et al. 2011	June1B	0.093	-0.006	9.5	9.4			May20B	0.202	-0.0886	6.7	6.7
Wright et al. 2011	May11	0.108	-0.022	8.6	9			May22	0.195	-0.0696	10	9.6
	May13A	0.076	-0.017	8.8	8.9			May22B	0.191	-0.104	7.5	7.3
	May14	0.17	-0.043	10.6	9.9			May26A	0.328	-0.0896	9.1	9.1
	May15	0.068	-0.052	10.7	10.9			May26B	0.281	-0.0711	7.7	7.7
	May18A	0.184	0.038	7.8	8.8			May27B	0.135	-0.109	7.9	8.1
	May18B	0.147	0.042	8.9	9			May5	0.231	-0.118	8.4	8.6
	May19A	0.069	-0.055	8.5	8.6			Mrch11A	0.239	-0.122	10.2	10.4
	May19B	0.081	-0.066	7.9	7.7			Mrch12C	0.191	-0.089	9.1	9
	May20A	0.134	0.044	8.7	8			Mrch13B	0.21	-0.093	10.4	10.3
	May20B	0.097	-0.02	6.7	6.7			Mrch13C	0.308	-0.0961	12	11.9
	May22B	0.105	-0.003	7.5	7.3			Mrch14	0.18	-0.0681	9.7	9.4
	May26A	0.145	-0.093	9.1	9.1			Mrch16B	0.286	0	8.4	8.3
	May26B	0.203	0.047	7.7	7.7			Mrch17A	0.203	-0.0758	9.5	9.5
	May27B	0.177	-0.032	7.9	8.1			Mrch18A	0.251	-0.127	10.3	10.4
study in preparation	Aug7A	0.056	-0.067	6.7	7.4			Mrch18B	0.326	-0.103	9.1	8.9
	Aug7C	0.102	-0.012	7.8	7.6			Mrch18C	0.0995	-0.0735	12.5	12.2
	Aug7D	0.076	-0.08	6.92	6.6			Sept23B	0.32362	-0.102233	9.4	8.618
	Aug8A	0.078	-0.046	9.7	10.2			Oct13A	0.243485	-0.0971592	8.9	8.98
	Aug12A	0.137	-0.033	7.3	7.73			Oct22A	0.324253	-0.00536293	11	11.17
	Aug11B	0.131	-0.073	10.3	11.2			Jan9	0.252861	-0.0475493	13.34	13.5
	Aug12B	0.14	-0.036	10	10			Jan12A	0.156264	-0.102928	9.4	8.996
	Aug13B	0.133	-0.053	8.1	7.4			Jan12B	0.278902	-0.06697	10.5	11.07
	Aug13C	0.081	-0.071	6.9	6.3			Oct16A	0.177	-0.148	10.6	10.5
	Aug15B	0.153	-0.042	7.17	7.37			Oct13B	0.241	-0.126	7.6	7.5
	Aug17A	0.233	-0.072	7.7	7.05			Nov4A	0.225	-0.048	11.3	11.8
	Aug17B	0.034	-0.063	8.8	8.1			Nov5C	0.199	-0.235	8.23	8.07
	Aug21D	0.074	-0.025	6.7	6.9			Jul26A	0.126144	-0.126636	4.96	6.05
	Aug21C	0.144	-0.041	7.1	7			Jul28A	0.219245	-0.122735	6.02	6
	Aug21B	0.099	-0.013	6.9	7.2			Jul28B	0.186301	-0.0980781	5.3	5.3
	Aug20B	0.136	-0.014	8	8.1			Jul28D	0.271377	-0.146023	8.2	8.3
	Aug24A	0.215	0.018	6.9	7.6		study in preparation	Aug7A	0.284	-0.113	6.7	7.4
	Aug24C	0.124	-0.033	7	6.9			Aug7C	0.195	-0.106	7.8	7.6
	Aug25B	0.059	-0.018	7.053	7.352			Aug7D	0.296	-0.065	6.92	6.6
	Aug31A	0.119	-0.042	6.138	6.249			Aug8A	0.228	-0.128	9.7	10.2
	July24A	0.124	-0.095	8.7	9			Aug12A	0.248	-0.105	7.3	7.73
	July26B	0.082	-0.071	4.95	4.83			Aug11B	0.365	-0.043	10.3	11.2
	July28A	0.072	-0.058	6	5.8			Aug12B	0.229	-0.092	10	10
	Aug2B	0.024	-0.052	4.4	4.5			Aug13B	0.249	-0.104	8.1	7.4
	Aug4A	0.095	-0.072	7.42	7.65			Aug13C	0.195	-0.089	6.9	6.3
	Aug2C	0.1	-0.056	6.9	8.4			Aug15B	0.284	-0.114	7.17	7.37
	July12	0.091	-0.086	7.98	7.7			Aug17A	0.346	-0.129	7.7	7.05
	July13	0.139	-0.093	8.3	8.56			Aug17B	0.166	-0.0786	8.8	8.1
	July14	0.128	0.001	7.2	7.2			Aug21D	0.189	-0.146	6.7	6.9
	July16A	0.155	0.038	8.38	9.3			Aug21C	0.209	-0.069	7.1	7
	July16B	0.148	-0.009	6.62	6.7			Aug21B	0.235	-0.083	6.9	7.2
	July19B	0.165	-0.046	7.75	7.7			Aug20B	0.219	-0.119	8	8.1
	July20	0.117	-0.086	5.9	6.13			Aug24A	0.199	-0.072	6.9	7.6
	July21A	0.102	-0.036	6.8	6.65			Aug24C	0.283	-0.133	7	6.9
	July21B	0.095	-0.032	6.1	5.94			Aug25B	0.205	-0.155	7.053	7.352
	April18	0.07	-0.0051	9.06	8.97			Aug31A	0.266	-0.173	6.138	6.249
	April21	0.102	0.009	6.89	7.64			July24A	0.307	-0.133	8.7	9
	April25	0.029	-0.051	9.93	9.62			July26B	0.248	-0.123	4.95	4.83
	May4	0.119	0.005	7.07	7.25			July28A	0.102	-0.101	6	5.8
	May6A	0.133	0.03	8.63	8.48			Aug2B	0.038	-0.157	4.4	4.5
	May6B	0.098	-0.031	6.63	6.78			Aug4A	0.236	-0.123	7.42	7.65
	May16A	0.071	0.005	6.75	6.45			Aug2C	0.158	-0.143	6.9	8.4
	May23	0.138	0.028	7.69	7.84			July12	0.136	-0.109	7.98	7.7
	May25A	0.106	-0.023	7.11	7.07			July13	0.252	-0.0497	8.3	8.56
								July14	0.181	-0.126	7.2	7.2
								July16A	0.0897	-0.175	8.38	9.3
								July16B	0.232	-0.058	6.62	6.7
								July19B	0.222	-0.114	7.75	7.7
								July20	0.239	-0.112	5.9	6.13
								July21A	0.0977	-0.146	6.8	6.65
								July21B	0.149	-0.149	6.1	5.94
								July5A L43F	0.182	-0.135	6.1	6.06
								July6A L57F	0.22	-0.14	6.7	6.8
								July11	0.253	-0.162	7.34	7.7
								July19A	0.181	-0.135	5.7	6.2
								July23A	0.229	-0.179	7.23	7.73
								July25B	0.285	-0.088	6.5	6.7
								July28B	0.187	-0.142	8.9	9.3
								July28C	0.228	-0.136	7.48	7.5
								Aug1C	0.171	-0.14	5.3	5.54
								Aug3B	0.195	-0.126	9.66	9.8
								Aug5	0.207	-0.098	7.5	8.1
								Aug6A	0.041	-0.095	9.16	9.2
								Aug9B	0.136	-0.151	6.9	6.8
								Aug10A	0.146	-0.117	5.6	5.4
								Aug10B	0.248	-0.112	6.8	6.8
								Aug11B	0.195	-0.143	8.3	8.3
								Aug12A	0.165	-0.145	6.85	6.7
								Aug12B	0.172	-0.117	7.48	7.45
								July23B	0.181	-0.076	7.33	7.28
								July27	0.232	-0.122	7.9	7.84
								Aug2	0.264	-0.05	6.88	7.01
								Aug8B	0.131	-0.076	5.8	6.05
								Aug8C	0.209	-0.096	6.41	6.56
								Aug10C	0.197	-0.171	6.25	6.24
								Aug11A	0.327	-0.032	8.67	8.46
								Aug15A	0.278	-0.141	8.35	7.8
								Aug15B	0.083	-0.148	8	8.18
								April18	0.279	-0.016	9.06	8.97
								April21	0.243	0.033	6.89	7.64
								April25	0.145	-0.087	9.93	9.62
								May4	0.251	-0.01	7.07	7.25
								May6A	0.237	0.005	8.63	8.48
								May6B	0.266	-0.041	6.63	6.78
								May10B	0.198	-0.051	8	8.42
								May16A	0.095	-0.117	6.75	6.45
								May23	0.218	-0.062	7.69	7.84
								May25A	0.274	-0.023	7.11	7.07
								May17A	0.21	-0.072	6.86	6.94
								May12	0.197	-0.053	7.22	6.9

## Sheet: Simultaneous HN&HE recordgs
Figure 5 C,D		2015/2016	2008/2009		Population variance of the intersegmental phase differences data in col C,D (HN interneurons); F,G (HE motor neurons)
	HN Interneurons		N = 59				HE Motor Neurons		N = 59
		0.914329	0.961094		0.964247	0.972738	vector length r
		0.00433777	0.00196992		0.00181028	0.00138035	angular variance in phase squared s 2 = (2(1-r))/4*π2
		0.0658618	0.0443838		0.0425474	0.0371531	s (angular standard deviation)
	data resampled with replacement; 10,000 times; ‘bootstrapping’
		0.00309073	0.00142787		0.00127254	0.00101728	confidence intervals
		0.00636709	0.00288057		0.00270051	0.00187512
mean Δφ		0.211986	-0.0911644		0.113288	-0.0311881
HE and HN phase differ		2.95449e-16	1.28692e-12
		Δφ HN(7) - HN(12)			Δφ HE(8) - HE(12)		period [s]
		peristaltic	synchronous		peristaltic	synchronous	peristaltic	synchronous
Norris et al. 2011	June1B	0.192	-0.0707		0.093	-0.006	9.5	9.4
Wright et al. 2011	May11	0.228	-0.0575		0.108	-0.022	8.6	9
	May13A	0.171	-0.0137		0.076	-0.017	8.8	8.9
	May14	0.223	-0.115		0.17	-0.043	10.6	9.9
	May15	0.124	-0.0422		0.068	-0.052	10.7	10.9
	May18A	0.236	-0.0664		0.184	0.038	7.8	8.8
	May18B	0.223	-0.0394		0.147	0.042	8.9	9
	May19A	0.124	-0.1		0.069	-0.055	8.5	8.6
	May19B	0.0708	-0.121		0.081	-0.066	7.9	7.7
	May20A	0.193	-0.0372		0.134	0.044	8.7	8
	May20B	0.202	-0.0886		0.097	-0.02	6.7	6.7
	May22B	0.191	-0.104		0.105	-0.003	7.5	7.3
	May26A	0.328	-0.0896		0.145	-0.093	9.1	9.1
	May26B	0.281	-0.0711		0.203	0.047	7.7	7.7
	May27B	0.135	-0.109		0.177	-0.032	7.9	8.1
study in preparation	Aug7A	0.284	-0.113		0.056	-0.067	6.7	7.4
MM straight on	Aug7C	0.195	-0.106		0.102	-0.012	7.8	7.6
	Aug7D	0.296	-0.065		0.076	-0.08	6.92	6.6
	Aug8A	0.228	-0.128		0.078	-0.046	9.7	10.2
	Aug12A	0.248	-0.105		0.137	-0.033	7.3	7.73
	Aug11B	0.365	-0.043		0.131	-0.073	10.3	11.2
	Aug12B	0.229	-0.092		0.14	-0.036	10	10
	Aug13B	0.249	-0.104		0.133	-0.053	8.1	7.4
	Aug13C	0.195	-0.089		0.081	-0.071	6.9	6.3
	Aug15B	0.284	-0.114		0.153	-0.042	7.17	7.37
	Aug17A	0.346	-0.129		0.233	-0.072	7.7	7.05
	Aug17B	0.166	-0.0786		0.034	-0.063	8.8	8.1
MM on G2 to G4	Aug21D	0.189	-0.146		0.074	-0.025	6.7	6.9
	Aug21C	0.209	-0.069		0.144	-0.041	7.1	7
	Aug21B	0.235	-0.083		0.099	-0.013	6.9	7.2
	Aug20B	0.219	-0.119		0.136	-0.014	8	8.1
	Aug24A	0.199	-0.072		0.215	0.018	6.9	7.6
	Aug24C	0.283	-0.133		0.124	-0.033	7	6.9
	Aug25B	0.205	-0.155		0.059	-0.018	7.053	7.352
	Aug31A	0.266	-0.173		0.119	-0.042	6.138	6.249
low MM split	July24A	0.307	-0.133		0.124	-0.095	8.7	9
bath	July26B	0.248	-0.123		0.082	-0.071	4.95	4.83
	July28A	0.102	-0.101		0.072	-0.058	6	5.8
	Aug2B	0.038	-0.157		0.024	-0.052	4.4	4.5
	Aug4A	0.236	-0.123		0.095	-0.072	7.42	7.65
	Aug2C	0.158	-0.143		0.1	-0.056	6.9	8.4
low MM on all	July12	0.136	-0.109		0.091	-0.086	7.98	7.7
	July13	0.252	-0.0497		0.139	-0.093	8.3	8.56
	July14	0.181	-0.126		0.128	0.001	7.2	7.2
	July16A	0.0897	-0.175		0.155	0.038	8.38	9.3
	July16B	0.232	-0.058		0.148	-0.009	6.62	6.7
	July19B	0.222	-0.114		0.165	-0.046	7.75	7.7
	July20	0.239	-0.112		0.117	-0.086	5.9	6.13
	July21A	0.0977	-0.146		0.102	-0.036	6.8	6.65
	July21B	0.149	-0.149		0.095	-0.032	6.1	5.94
G8	April18	0.279	-0.016		0.07	-0.0051	9.06	8.97
	April21	0.243	0.033		0.102	0.009	6.89	7.64
	April25	0.145	-0.087		0.029	-0.051	9.93	9.62
	May4	0.251	-0.01		0.119	0.005	7.07	7.25
	May6A	0.237	0.005		0.133	0.03	8.63	8.48
	May6B	0.266	-0.041		0.098	-0.031	6.63	6.78
	May16A	0.095	-0.117		0.071	0.005	6.75	6.45
	May23	0.218	-0.062		0.138	0.028	7.69	7.84
	May25A	0.274	-0.023		0.106	-0.023	7.11	7.07

## Sheet: HN(4to7) Interneurons
HN Interneurons
	G8 2015/16	2014	2008/9		Cycle-to-cycle variability										Cycle-to-cycle variability					Period CoV for Data set shown (L, P; one cycle)
Cycle 1	Figure 4 and Supplements				Figure 3 A and Supplements					Other Cycle					Figure 3 A and Supplements					Figure 3 B
Δφ HN(4) - HN(7)	Mean intersegmental (Df) between Neurons				angular variance in phase squared s 2 = (2(1-r))/4*π2					Δφ HN(4) - HN(7)	Mean intersegmental (Df) between Neurons				angular variance in phase squared s 2 = (2(1-r))/4*π2						Left
N = 26	peristaltic mode		synchronous mode		peristaltic mode		synchronous mode			N=24	peristaltic mode		synchronous mode		peristaltic mode		synchronous mode			HN(4)			HN(7)
	Right	Left	Right	Left	Right	Left	Right	Left			Right	Left	Right	Left	Right	Left	Right	Left		period	s.d.	CoV	s.d.	CoV
April18	0.162	0.279	-0.075	-0.016	0.000401469	0.000468336	6.23955e-05	0.000483667		April18	0.177	0.287	-0.073	-0.042	0.000521904	0.000264867	4.01621e-05	0.000226944		9.06	0.267	0.0294702	0.289	0.0318985
April21	0.123	0.243	-0.03	0.033	0.00260871	0.00106878	0.000892479	0.00127085		April21	0.074	0.216	-0.05	-0.043	0.00123246	0.00100517	0.000217473	0.000720182		6.87	0.287	0.0417758	0.287	0.0417758
April25	0.209	0.145	-0.105	-0.087	0.000304938	0.000570271	0.000204305	4.68473e-05		April25	0.231	0.184	-0.099	-0.09	0.000351988	0.000920841	0.000172651	0.000459407		9.92	0.192	0.0193548	0.232	0.0233871
May4	0.213	0.251	-0.035	-0.01	0.00118511	0.000396657	0.000241479	0.000611294		May4	only one cycle recorded									7.07	0.174	0.024611	0.215	0.0304102
May6A	0.077	0.237	-0.092	0.005	0.00024943	0.000256521	0.000138769	0.000124589		May6A	0.087	0.251	-0.083	0.004	0.000246999	0.000404913	0.000105394	0.000208154		8.63	0.15	0.0173812	0.176	0.020394
May6B	0.28	0.266	-0.061	-0.041	0.000336455	0.000408863	0.00010904	9.3644e-05		May6B	0.287	0.261	-0.063	-0.041	0.000314419	0.000272322	9.69866e-05	0.000134566		6.63	0.093	0.0140271	0.131	0.0197587
May10B	0.323	0.198	-0.096	-0.051	0.000570838	0.000852418	0.000154014	0.000215295		May10B	0.366	0.151	-0.134	-0.056	0.000392363	0.00110003	0.000631198	0.000139276		8	0.207	0.025875	0.261	0.032625
May16A	0.159	0.095	-0.109	-0.117	0.000398075	0.000423803	0.000203748	0.000131426		May16A	0.164	0.099	-0.078	-0.114	0.000591188	0.000558825	7.87035e-05	0.000368397		6.75	0.108	0.016	0.19	0.0281481
May23	0.261	0.218	-0.068	-0.062	0.000475817	0.000702811	0.000291061	9.8506e-05		May23	0.239	0.281	-0.083	-0.073	0.000430337	0.000333386	0.000165206	0.0005412		7.69	0.21	0.0273082	0.224	0.0291287
May25A	0.179	0.274	-0.086	-0.023	0.000273335	0.000481124	0.000106204	0.000165763		May25A	0.167	0.28	-0.101	-0.084	0.000350114	0.000464432	0.000108888	0.000343986		7.11	0.202	0.0284107	0.354	0.049789
May17A	0.156	0.21	-0.092	-0.072	0.000304178	0.000510306	0.000163282	0.000195087		May17A	0.156	0.203	-0.081	-0.074	0.000267359	0.000174019	0.000153609	0.000183793		7.19	0.117	0.0162726	0.137	0.0190542
May12	0.195	0.197	-0.031	-0.053	0.000462446	0.000775893	0.000170372	0.000505799		May12	0.189	0.168	-0.057	-0.055	0.00038901	0.000250544	0.000158065	0.000168904		7.22	0.177	0.0245152	0.204	0.0282548
Jul26A	0.230837	0.126144	-0.106835	-0.126636	0.000968043	0.00065723	0.000984705	0.000592555		Jul26A	0.224237	0.148516	-0.115452	-0.147208	0.00064234	0.000899164	0.0014159	0.000226133		4.96	0.709	0.142944	0.714	0.143952
Jul28A	0.129927	0.219245	-0.189032	-0.122735	0.00101367	0.000570879	0.000885541	0.000225424		Jul28A	0.164011	0.20854	-0.17539	-0.121364	0.00121089	0.00147389	0.000438693	0.000170068		6.02	0.193	0.0320598	0.345	0.057309
Jul28B_FIG1	0.186908	0.186301	-0.100563	-0.0980781	0.000328893	0.000275817	0.000195594	0.000200608		Jul28B	0.179059	0.181268	-0.101335	-0.109524	0.000484882	0.000480527	0.000267612	0.000164953		5.03	0.132	0.0262425	0.122	0.0242545
Jul28D	0.280443	0.271377	-0.132657	-0.146023	0.0010782	0.000646138	0.000103722	0.000271461		Jul28D	0.269884	0.248803	-0.137694	-0.159609	0.000519169	0.000538465	0.000163029	0.000183388		8.24	0.29	0.0351942	0.318	0.0385922
Sept23B	0.233193	0.32362	-0.0951627	-0.102233	0.000519625	0.000349921	0.000221828	0.000683667		Sept23B	0.161652	0.205077	-0.123295	-0.147268	0.000722158	0.000902861	0.000394632	0.000124589		9.41	0.2	0.021254	0.238	0.0252922
Oct13A	0.268007	0.243485	-0.0914538	-0.0971592	0.000360446	0.000454242	0.000146923	9.34414e-05		Oct13A	0.249514	0.243884	-0.13114	-0.0387202	0.000692732	0.000224158	0.000285693	0.000115574		9.62	0.254	0.0264033	0.238	0.0247401
Oct22A	0.245865	0.324253	-0.0129867	-0.00536293	0.000383338	0.000390681	4.35553e-05	0.000121043		Oct22A	0.206139	0.271787	-0.00681637	0.000702606	0.000156141	0.000166624	0.000106356	0.000137756		11.1	0.351	0.0316216	0.355	0.031982
Jan9	0.242525	0.252861	-0.0120097	-0.0475493	0.000757356	0.000534211	0.000610281	0.000153558		Jan9	0.238435	0.169902	0.0687351	-0.0467117	0.000517093	0.00151416	0.00162451	0.00057331		13.3	0.306	0.0230075	0.455	0.0342105
Jan12A	0.197576	0.156264	-0.119989	-0.102928	0.000488883	0.00043059	0.000366321	0.000160192		Jan12A	0.135073	0.152039	-0.123133	-0.0813842	0.000567182	0.000469385	0.000251051	0.000550215		9.42	0.697	0.0739915	0.695	0.0737792
Jan12B	0.279563	0.278902	-0.0632844	-0.06697	0.0018399	0.00068314	0.000262801	9.01494e-05		Jan12B	0.225476	0.266695	-0.0523631	-0.0967737	0.000654495	0.00214267	0.000598329	0.000237174		10.5	0.303	0.0288571	0.429	0.0408571
Oct16A	0.231	0.177	-0.167	-0.148	0.000604811	0.000892428	0.00232687	0.000237984		Oct16A	0.228	0.162	-0.228	-0.13	0.00088863	0.000561408	0.000904128	0.000207901		10.6	0.291	0.0274528	0.374	0.035283
Oct13B	0.27	0.241	-0.065	-0.126	0.000343935	0.00065414	0.00109192	0.000832413		Oct13B	0.242	0.21	-0.079	-0.151	0.000250443	0.000537503	0.000670246	0.000162168		7.6	0.148	0.0194737	0.212	0.0278947
Nov4A	0.308	0.225	-0.036	-0.048	0.00162523	0.00103971	0.000321448	9.56698e-05		Nov4A	only one cycle recorded									14.6	0.526	0.0360274	0.611	0.0418493
Nov5C	0.187	0.199	-0.134	-0.235	0.000570524	0.00112535	0.000998582	0.00082274		Nov5C	0.17	0.249	-0.103	-0.256	0.000387491	0.0005804	0.000144948	0.000461332		8.23	0.232	0.0281896	0.369	0.044836
There is no difference between the Left & Right average Δφ					There is no difference between Left & Right variances					There is no difference between the Left & Right average Δφ					There is no difference between Left & Right variances
paired tTest		0.584705		0.27441		0.260371		0.276776		paired tTest		0.517549		0.850464		0.118311		0.27937
average	0.216455	0.224517	-0.0848451	-0.0756414	0.000709756	0.000600779	0.000434509	0.000327834		average	0.20127	0.212438	-0.0920784	-0.0897025	0.000532574	0.00067669	0.000383061	0.000283724		8.49115	2.27878	0.03222		0.0384406
stdev	0.0604043	0.0559421	0.0441336	0.058387	0.000567967	0.000239075	0.00050589	0.000306538		stdev	0.0632933	0.0516874	0.056404	0.0581513	0.000274348	0.000491619	0.00041503	0.000174219
Population variance of the intersegmental phase differences (cycle 1); data in col B,C,D,E rows 7-32
Figure 4 and Supplement
angular variance in phase squared s 2 = (2(1-r))/4*π2
	peristaltic mode		synchronous mode
	Right	Left	Right	Left
angular variance s 2	0.00339326	0.00291213	0.00184857	0.00316536
data resampled with replacement; 10,000 times; ‘bootstrapping’
confidence interval	0.00220309	0.00179033	0.00114713	0.00193467
confidence interval	0.0057255	0.00499114	0.00315016	0.0062193
Bilateral variance of the intersegmental phase differences (cycle 1; right minus left); see embedded formula for calculation										Repetition variance of the intersegmental phase differences (cycle 1 - cycle 2); see embedded formula for calculation
Figure 7 and Supplement		Right - Left			Right & Left different? (paired-tTest of n bursts)					Fig. 6 and Supplement		cycle 1 - cycle 2			Cycle 1 & Cycle 2 - different? (paired tTest)
N = 26	peristaltic mode	synchronsus mode		n bursts							peristaltic mode		synchronous mode		peristaltic mode		synchronous mode
April18	-0.117	-0.059		41-42			p values in: HNprocessed Data			N=24	Right	Left	Right	Left					p values in: HNprocessed Data
April21	-0.12	-0.063		57-58				p < 0.05		April18	-0.015	-0.008	-0.002	0.026	ns	ns	ns			p < 0.05
April25	0.064	-0.018		32-35						April21	0.049	0.027	0.02	0.076
May4	-0.038	-0.025		47-52						April25	-0.022	-0.039	-0.006	0.003		ns		ns
May6A	-0.16	-0.097		39-40						May4	only one cycle recorded
May6B	0.014	-0.02		32-34						May6A	-0.01	-0.014	-0.009	0.001				ns
May10B	0.125	-0.045		38-59						May6B	-0.007	0.005	0.002	0	ns	ns	ns	ns
May16A	0.064	0.008		46-58						May10B	-0.043	0.047	0.038	0.005				ns
May23	0.043	-0.006		24-35		ns				May16A	-0.005	-0.004	-0.031	-0.003	ns	ns		ns
May25A	-0.095	-0.063		45-58						May23	0.022	-0.063	0.015	0.011
May17A	-0.054	-0.02		28-39						May25A	0.012	-0.006	0.015	0.061		ns
May12	-0.002	0.022		53-55	ns					May17A	0	0.007	-0.011	0.002	ns	ns		ns
Jul26A	0.104693	0.0198017		30, 37						May12	0.006	0.029	0.026	0.002	ns			ns
Jul28A	-0.0893181	-0.0662964		35, 20						Jul26A	0.00659934	-0.0223729	0.00861677	0.0205715	ns		ns
Jul28B_FIG1	0.00060659	-0.00248498		29, 22	ns	ns				Jul28A	-0.0340837	0.0107049	-0.0136421	-0.00137149		ns	ns	ns
Jul28D	0.00906529	0.0133664		19, 15	ns					Jul28B	0.00784881	0.00503301	0.000772153	0.0114458	ns	ns	ns
Sept23B	-0.0904266	0.00707068		9		ns				Jul28D	0.0105588	0.0225738	0.0050372	0.0135861	ns		ns
Oct13A	0.0245218	0.00570538		7,8		ns				Sept23B	0.0715412	0.118543	0.0281321	0.0450348
Oct22A	-0.0783879	-0.00762377		13		ns				Oct13A	0.0184926	-0.000399212	0.0396859	-0.058439	ns	ns
Jan9	-0.0103358	0.0355396		12,17	ns					Oct22A	0.0397263	0.0524664	-0.00617033	-0.00606553		ns	ns	ns
Jan12A	0.0413118	-0.0170602		32						Jan9	0.00409	0.0829593	-0.0807449	-0.000837604	ns			ns
Jan12B	0.000660734	0.00368558		12,15	ns	ns				Jan12A	0.0625033	0.0042254	0.0031442	-0.0215442		ns	ns	ns
Oct16A	0.054	-0.019		19,24		ns				Jan12B	0.0540866	0.0122066	-0.0109213	0.0298037		ns	ns	ns
Oct13B	0.029	0.061		20,27						Oct16A	0.003	0.015	0.061	-0.018	ns	ns
Nov4A	0.083	0.012		27						Oct13B	0.028	0.031	0.014	0.025		ns
Nov5C	-0.012	0.101		20-31	ns					Nov4A	only one cycle recorded				ns	ns	ns	ns
angular variance in phase squared s 2 = (2(1-r))/4*π2					76.9231	73.0769	differed in x %			Nov5C	0.017	-0.05	-0.031	0.021
angular variance s 2	0.00509142	0.00166219								angular variance in phase squared s 2 = (2(1-r))/4*π2					54.1667	41.6667	62.5	50	differed in x %
										angular variance s 2	0.000788048	0.00144948	0.000750063	0.000692834
angular variance in rad squared s 2 = 2(1-r) to calculate the p values from the z score of the normal distribution of the scrambled populations
	0.20106	0.06564								angular variance in rad squared s 2 = 2(1-r) to calculate the p values from the z score of the normal distribution of the scrambled populations
p-value	0.181	0.000165									0.03112	0.05724	0.02962	0.02736
Z	-0.911354	-3.59209	http://sampson.byu.edu/courses/z2p2z-calculator.html							p-value	3e-06	0.000126	3e-05	2e-06
mean	0.2428	0.1928	mean variance of 10,000 scrambled populations							Z	-4.55753	-3.66193	-4.01008	-4.61509	http://sampson.byu.edu/courses/z2p2z-calculator.html
std	0.0458	0.0354								mean	0.2672	0.2169	0.1808	0.2415	mean variance of 10,000 scrambled populations
										std	0.0518	0.0436	0.0377	0.0464

## Sheet: HE(8to12) Motor Neurons
HE Motor Neurons
	G8 2015/16	2014			Cycle-to-cycle variability										Cycle-to-cycle variability
Cycle 1	Figure 4 and Supplements				Figure 3 A and Supplements					Other Cycle					Figure 3 A and Supplements
Δφ HE(8) - HE(12)	Mean intersegmental (Df) between Neurons				angular variance in phase squared s 2 = (2(1-r))/4*π2					Δφ HE(8) - HE(12)	Mean intersegmental (Df) between Neurons				angular variance in phase squared s 2 = (2(1-r))/4*π2
N = 33	peristaltic mode		synchronous mode		peristaltic mode		synchronous mode			N=32	peristaltic mode		synchronous mode		peristaltic mode		synchronous mode
	Right	Left	Right	Left	Right	Left	Right	Left			Right	Left	Right	Left	Right	Left	Right	Left
April18	0.111	0.07	0.044	-0.0051	0.000691213	0.000364751	0.000346265	0.00014586		April18	0.132	0.056	0.055	-0.029	0.000588706	0.000313345	8.38693e-05	0.000244923
April21	0.058	0.102	-0.04	0.009	0.00115462	0.000425475	0.000622841	0.00039453		April21	0.024	0.103	-0.032	-0.01	0.000734363	0.000364092	0.000250798	0.000496835
April25	0.09	0.083	-0.061	-0.051	0.000134566	0.000628665	0.000197974	0.00050899		April25	0.114	0.132	-0.037	-0.029	0.000250696	0.000416713	0.000210788	0.000168954
May4	0.041	0.119	0.002	0.005	0.000532793	0.000851304	0.000426944	0.000538871		May4	only one cycle recorded
May6A	0.089	0.133	0.008	0.03	0.000141707	0.000262953	0.000143327	9.79995e-05		May6A	0.086	0.137	0.006	0.022	0.00011846	9.63788e-05	0.000140795	0.00012864
May6B	0.119	0.098	-0.01	-0.031	8.57939e-05	0.000230033	6.5333e-05	0.000108939		May6B	0.122	0.095	0.003	-0.036	0.000177868	0.000129906	6.02684e-05	0.000117144
May16A	0.028	0.071	-0.052	0.005	0.000457584	0.000240972	0.000339428	0.000381869		May16A	0.027	0.09	-0.009	0.009	0.000238541	0.000651861	0.00101443	0.000118511
May23	0.165	0.138	0.059	0.028	0.000260572	0.000315067	0.000157508	0.000165612		May23	0.151	0.147	0.038	0.026	0.000239858	0.000221626	0.000248164	0.000213219
May25A	0.116	0.106	-0.004	-0.023	0.000244011	0.000667916	0.000158015	0.000419347		May25A	0.114	0.115	0	-0.009	0.000663966	0.000492732	0.000159534	0.000154976
Jul23D	0.109	0.088	-0.022	-0.044	0.00023059	0.000501545	0.000397063	0.000371892		Jul23D	0.087	0.093	-0.04	-0.042	0.0005608	0.000383034	0.000327577	0.00119352
Jul23C	0.201	0.147	-0.068	-0.079	0.000917853	0.000635452	0.000306812	0.000129501		Jul23C	0.185	0.137	-0.075	-0.094	0.000613573	0.000341504	0.000296885	0.000275918
Jul21C	0.197	0.175	-0.059	-0.074	0.00131795	0.00206645	0.000314561	0.000604406		Jul21C	0.197	0.169	-0.047	-0.07	0.00109015	0.00147389	0.000326918	0.000337756
Jul21B	0.165	0.086	-0.045	-0.08	0.000741048	0.000736946	0.000232464	0.00011922		Jul21B	0.142	0.054	-0.071	-0.09	0.00077807	0.000761509	0.000252975	0.000131831
Jul20A_FIG1	0.206	0.25	-0.055	0.018	0.00249754	0.00142147	0.000312484	0.000271968		Jul20A	0.185	0.237	-0.078	0.001	0.00128696	0.00166564	0.000167941	0.000199038
Jul19D	0.143	0.162	-0.07	-0.056	0.000576095	0.00123763	0.000196505	0.000253684		Jul19D	0.148	0.132	-0.059	-0.051	0.000784604	0.000460471	0.000188909	0.000216916
Jul19B	0.206	0.248	-0.036	0.011	0.0012277	0.00204209	0.000374171	0.000311978		Jul19B	0.18	0.205	-0.03	-0.006	0.00130838	0.00187891	0.000413573	0.00049886
Jul17B	0.122	0.105	-0.091	-0.067	0.000463712	0.000852672	0.000635199	0.000741555		Jul17B	0.103	0.113	-0.083	-0.066	0.000390479	0.000496936	0.000360598	0.000300127
Jul17A	0.0905	0.103	-0.093	-0.098	0.00054039	0.000322765	0.000174981	0.000557559		Jul17A	0.075	0.0876	-0.103	-0.104	0.000215042	0.000315726	0.000257179	0.00020704
Jul12B	0.073	0.124	-0.048	-0.039	0.00201737	0.00133305	0.000398177	0.000900633		Jul12B	0.048	0.106	-0.05	0.035	0.000578628	0.00103302	0.00141297	0.000569461
Jul11C	0.121	0.08	-0.032	-0.072	0.000296227	0.000485389	8.43251e-05	7.20182e-05		Jul11C	0.115	0.092	-0.013	-0.059	0.000181514	0.00028316	0.00013725	0.000102456
Jul9C	0.167	0.138	-0.024	-0.012	0.000232413	0.000430793	0.000233983	0.000164092		Jul9C	0.157	0.153	-0.005	0.01	0.000232413	0.000430793	0.000233983	0.000164092
Jul9B	0.138	0.195	0.012	0.012	0.000984604	0.00120912	0.00120891	0.00463054		Jul9B	0.188	0.16	-0.009	-0.027	0.000399443	0.000515877	0.00140441	0.000529248
Jul11A	0.245	0.137	-0.001	-0.002	0.00112358	0.00131719	0.000735883	0.000366675		Jul11A	0.199	0.096	-0.026	-0.03	0.000800861	0.000906356	0.00020157	0.00058592
Jul16A	0.198	0.111	-0.007	-0.073	0.00221611	0.000720486	0.000266397	0.00151167		Jul16A	0.19	0.193	-0.076	-0.103	0.00125769	0.00132332	0.00017174	0.000471056
Jul19A	0.123	0.169	-0.063	-0.047	0.000712991	0.00122821	0.000186731	0.000335832		Jul19A	0.146	0.157	-0.083	-0.059	0.00039529	0.00136976	0.000201773	0.000251912
Jul19C	0.184	0.104	-0.115	-0.097	0.00199782	0.00170924	0.000400709	0.000386528		Jul19C	0.168	0.068	-0.11	-0.104	0.00108311	0.00145627	0.000623854	0.000351785
Jul23A	0.0974	0.123	-0.08	-0.043	0.000482704	0.000311421	0.000269385	0.000187744		Jul23A	0.07	0.0993	-0.099	-0.033	0.000428615	0.000166878	0.000458293	0.00011998
Jul24A	0.126	0.091	-0.026	-0.055	0.00144285	0.00163479	0.00131522	0.00228412		Jul24A	0.118	0.023	0.003	-0.075	0.00135969	0.000602178	0.000836161	0.00203363
Jul24B	0.14	0.105	-0.004	-0.033	0.000810838	0.000354723	0.000141302	0.000214586		Jul24B	0.136	0.134	-0.01	-0.043	0.000504229	0.000565915	0.000146873	0.000173411
Jul24D	0.142	0.115	-0.064	-0.076	0.000600912	0.000345961	0.000499519	0.00133421		Jul24D	0.126	0.127	-0.088	-0.04	0.000533452	0.000903317	0.000653887	0.000273335
Jul25A	0.17	0.191	-0.061	0.036	0.00236622	0.00208924	0.000374069	0.000581362		Jul25A	0.181	0.189	-0.049	0.008	0.00185723	0.000627703	0.000166675	0.000349456
Jul25B	0.133	0.126	-0.049	-0.076	0.000684578	0.000795493	0.000474702	0.000757559		Jul25B	0.127	0.108	-0.065	-0.048	0.000652874	0.000617675	0.000469537	0.00106032
Jul25C	0.157	0.203	-0.004	0.007	0.0010704	0.00066746	0.00151481	0.000129653		Jul25C	0.143	0.19	-0.067	0.018	0.000729602	0.00126432	0.000114459	0.000367688
There is no difference between the Left & Right average Δφ					There is no difference between Left & Right variances					There is no difference between the Left & Right average Δφ					There is no difference between Left & Right variances
paired tTest		0.522732		0.674632	paired tTest	0.780218		0.128137		paired tTest		0.497652		0.445636	paired tTest	0.522446		0.864726
average Δφ	0.135482	0.130182	-0.0351212	-0.0324879	0.000886526	0.000861719	0.000409273	0.000605485		average Δφ	0.13075	0.124934	-0.0409062	-0.03525	0.000657348	0.000704088	0.000374832	0.000387748
stdev	0.0504605	0.0466037	0.0388521	0.0401687	0.000677961	0.000572274	0.00034133	0.000858852		stdev	0.0480497	0.0474458	0.0412954	0.0402588	0.000421307	0.000483001	0.000346294	0.000392231
Population variance of the intersegmental phase differences (cycle 1); data in col B,C,D,E rows 7-39
Figure 4 and Supplemental
angular variance in phase squared s 2 = (2(1-r))/4*π2
	peristaltic mode		synchronous mode
	Right	Left	Right	Left
angular variance s 2	0.00240567	0.00205115	0.0014434	0.0015
data resampled with replacement; 10,000 times; ‘bootstrapping’
confidence interval	0.00161307	0.0012155	0.000954672	0.00117245
confidence interval	0.0038592	0.00350975	0.0024234	0.00208914
Bilateral variance of the intersegmental phase differences (cycle 1; right minus left); see embedded formula for calculation										Repetition variance of the intersegmental phase differences (cycle 1 - cycle 2); see embedded formula for calculation
Figure 7 and Supplement		Right - Left			Right & Left different? (paired-tTest of n bursts)					Figure 6 and Supplement		cycle 1 - cycle 2			Cycle 1 & Cycle 2 - different? (paired tTest)
N = 33	peristaltic mode	synchronsus mode		n bursts	peristaltic mode	synchronous mode					peristaltic mode		synchronous mode		peristaltic mode		synchronous mode
April18	0.041	0.0491		41-42			p values in: HEprocessedData			N=32	Right	Left	Right	Left
April21	-0.044	-0.049		57-58				p < 0.05		April18	-0.021	0.014	-0.011	0.0239	ns	ns	ns		p values in: HEprocessedData
April25	0.007	-0.01		32-35	ns					April21	0.034	-0.001	-0.008	0.019		ns
May4	-0.078	-0.003		47-52						April25	-0.024	-0.049	-0.024	-0.022
May6A	-0.044	-0.022		39-40						May4	only one cycle recorded				n/a
May6B	0.021	0.021		32-34						May6A	0.003	-0.004	0.002	0.008	ns	ns	ns
May16A	-0.043	-0.057		46-58						May6B	-0.003	0.003	-0.013	0.005	ns	ns		ns
May23	0.027	0.031		24-35						May16A	0.001	-0.019	-0.043	-0.004	ns			ns
May25A	0.01	0.019		45-58						May23	0.014	-0.009	0.021	0.002				ns
Jul23D	0.021	0.022		31-45						May25A	0.002	-0.009	-0.004	-0.014	ns	ns	ns
Jul23C	0.054	0.011		30-35						Jul23D	0.022	-0.005	0.018	-0.002		ns		ns
Jul21C	0.022	0.015		27-28	ns					Jul23C	0.016	0.01	0.007	0.015		ns	ns
Jul21B	0.079	0.035		25-40						Jul21C	0	0.006	-0.012	-0.004	ns	ns		ns
Jul20A	-0.044	-0.073		53-56						Jul21B	0.023	0.032	0.026	0.01
Jul19D	-0.019	-0.014		44-55						Jul20A	0.021	0.013	0.023	0.017		ns
Jul19B	-0.042	-0.047		30-35						Jul19D	-0.005	0.03	-0.011	-0.005	ns			ns
Jul17B	0.017	-0.024		39-63						Jul19B	0.026	0.043	-0.006	0.017			ns
Jul17A	-0.0125	0.005		28-32		ns				Jul17B	0.019	-0.008	-0.008	-0.001		ns	ns	ns
Jul12B	-0.051	-0.009		19-25						Jul17A	0.0155	0.0154	0.01	0.006				ns
Jul11C	0.041	0.04		16-17						Jul12B	0.025	0.018	0.002	-0.074		ns	ns	ns
Jul9C	0.029	-0.012		29-34						Jul11C	0.006	-0.012	-0.019	-0.013	ns	ns
Jul9B	-0.057	0		18-19		ns				Jul9C	0.01	-0.015	-0.019	-0.022
Jul11A	0.108	0.001		14-15		ns				Jul9B	-0.05	0.035	0.021	0.039			ns
Jul16A	0.087	0.066		26-32						Jul11A	0.046	0.041	0.025	0.028
Jul19A	-0.046	-0.016		44-47						Jul16A	0.008	-0.082	0.069	0.03	ns
Jul19C	0.08	-0.018		24-57						Jul19A	-0.023	0.012	0.02	0.012
Jul23A	-0.0256	-0.037		25-46						Jul19C	0.016	0.036	-0.005	0.007			ns
Jul24A	0.035	0.029		35-47						Jul23A	0.0274	0.0237	0.019	-0.01
Jul24B	0.035	0.029		46-68						Jul24A	0.008	0.068	-0.029	0.02	ns
Jul24D	0.027	0.012		27		ns				Jul24B	0.004	-0.029	0.006	0.01	ns
Jul25A	-0.021	-0.097		20-31	ns					Jul24D	0.016	-0.012	0.024	-0.036		ns		ns
Jul25B	0.007	0.027		31	ns					Jul25A	-0.011	0.002	-0.012	0.028	ns	ns
Jul25C	-0.046	-0.011		19-24		ns				Jul25B	0.006	0.018	0.016	-0.028	ns
angular variance in phase squared s 2 = (2(1-r))/4*π2					87.8788	84.8485	differed in x %			Jul25C	0.014	0.013	0.063	-0.011	ns	ns
angular variance s 2	0.00212712	0.0012155								angular variance in phase squared s 2 = (2(1-r))/4*π2					56.25	53.125	71.875	68.75	differed in x %
										angular variance s 2	0.00034743	0.000771335	0.000551026	0.000487718
angular variance in rad squared s 2 = 2(1-r) to calculate the p values from the z score of the normal distribution of the scrambled populations
	0.084	0.048								angular variance in rad squared s 2 = 2(1-r) to calculate the p values from the z score of the normal distribution of the scrambled populations
p-value	0.00114	0.0003									0.01372	0.03046	0.02176	0.01926
Z	-3.05137	-3.425	http://sampson.byu.edu/courses/z2p2z-calculator.html							p-value	4.9028e-08	1e-06	2e-06	1e-06
mean	0.1731	0.1165	mean variance of 10,000 scrambled populations							Z	-5.32696	-4.70915	-4.66699	-4.71558	http://sampson.byu.edu/courses/z2p2z-calculator.html
std	0.0292	0.02								mean	0.1698	0.1642	0.1193	0.1131	mean variance of 10,000 scrambled populations
										std	0.0293	0.0284	0.0209	0.0199

## Sheet: HE8to10&14
HE Motor Neurons		Figure 4 and Figure 4 - Supplemental figure 1
Δφ HE(8) - HE(14)						Δφ HE(8) - HE(10)
	Mean intersegmental (Df) between Neurons						Mean intersegmental (Df) between Neurons
N = 15	peristaltic mode		synchronous mode			N=9	Δφ HE(8) - (10)
	Right	Left	Right	Left
Jul23D	0.17078	0.151121	-0.0556751	-0.0266426		Jul30B	0.143	0.078	0.007	-0.042
Jul23C	0.232022	0.246991	-0.074445	-0.0852613		Jul25D	0.057	0.014		-0.038
Jul21C	0.239916	0.26579	-0.0954241	-0.0648956		Jul25C	0.081	0.104	-0.043	-0.021
Jul21B	0.188731	0.104716	-0.0619796	-0.162719		Jul25B	0.076	0.049	-0.012	-0.055
Jul20A	0.18948	0.247118	-0.103064	-0.0657701		Jul25A	0.078	0.085	-0.025	0.012
Jul19D	0.200032	0.253056	-0.148097	-0.080513		Jul24D	0.088	0.07	-0.05	-0.04
Jul19B	0.249398	0.278754	-0.0811783	-0.0294901		Jul24C	0.01	0.047	-0.059	-0.03
Jul17B	0.18891	0.146162	-0.108692	-0.0871591		Jul24B	0.062	0.017	-0.034	-0.051
Jul17A	0.153732	0.136924	-0.080312	-0.098461		Jul24A	0.055	0.084	-0.019	-0.066
Jul12B	0.135238	0.155995	-0.012935	0.0416115
Jul11C	0.222805	0.183109	-0.0127203	-0.0553609
Jul9C	0.20364	0.183146	-0.0982298	-0.102307
Jul9B	0.270377	0.231042	-0.0282609	-0.0370164
Jul9A	0.351786	0.20294	-0.0955117	-0.0719445
Jul15C	0.177932	0.166398	-0.0738814	-0.049673
mean	0.211652	0.196884	-0.0753604	-0.0650401		mean	0.0722222	0.0608889	-0.029375	-0.0367778
sd	0.0531735	0.0538388	0.0370017	0.0450877		sd	0.035156	0.0312428	0.0215866	0.0226428
Population variance	angular variance in phase squared s 2 = (2(1-r))/4*π2					Population variance	angular variance in phase squared s 2 = (2(1-r))/4*π2
	peristaltic mode		synchronous mode				peristaltic mode		synchronous mode
	Right	Left	Right	Left			Right	Left	Right	Left
variance	0.0025093	0.00262995	0.0012471	0.00182385		variance	0.00106985	0.00085175	0.00040125	0.0004474
confidence interval		0.0017625				confidence interval		0.00044
confidence interval		0.0042625				confidence interval		0.0015325

## Sheet: Hearts(8to12)
Hearts
Movies taken in 2011					Cycle-to-cycle variability										Cycle-to-cycle variability
Cycle 1	Figure 4 and Supplement				Figure 3 and Supplement					Other Cycle					Figure 3 and Supplement
Δφ Heart(8) - Heart(12)	Mean intersegmental (Df) between Heart Segments				angular variance in phase squared s 2 = (2(1-r))/4*π2					Δφ Heart(8) - Heart(12)	Mean intersegmental (Df) between Heart Segments				angular variance in phase squared s 2 = (2(1-r))/4*π2
N = 12	peristaltic mode		synchronous mode		peristaltic mode		synchronous mode				peristaltic mode		synchronous mode		peristaltic mode		synchronous mode
	Right	Left	Right	Left	Right	Left	Right	Left			Right	Left	Right	Left	Right	Left	Right	Left
L60	0.168906	0.165136	-0.103291	-0.0545596	0.000288681	0.000536794	0.000798177	0.000620512		L60	0.156462	0.151175	-0.11666	-0.0375512	0.000699418	0.000677994	0.00191385	0.000803646
L57	0.203	0.123	-0.041	-0.09	0.00386285	0.00314074	0.00127121	0.00397751		L57	only one cycle recorded
L43	0.094	0.148	-0.177	-0.127	0.00100567	0.000462092	0.00141064	0.000531426		L43	0.0385469	0.123396	-0.157508	-0.112411	0.00136247	0.00144335	0.000728995	0.00019605
L41	0.176	0.183	-0.121	-0.057	0.000530058	0.000596354	0.000302912	0.00065176		L41	0.137244	0.145487	-0.0935821	-0.0371065	0.000393669	0.000627197	0.000271816	0.000872575
L37	0.320633	0.247261	-0.0157836	-0.127488	0.000400608	0.00048392	0.000276526	0.00143115		L37	0.361889	0.244194	0.045	-0.0785119	0.00118234	0.000789061	0.00186579	0.000584604
L35	0.184447	0.223799	-0.0655902	-0.0624598	0.00332899	0.00219539	0.00846802	0.00572945		L35	0.215197	0.25571	-0.18888	-0.0168629	0.000766979	0.000746771	0.0010983	0.00275563
L34 left side only		0.291		0.017		0.000617382		0.000549		L34		0.279		0.02		0.00052864		0.000265384
L33_FIG1	0.282435	0.254394	0.0366185	-0.0412898	0.00048311	0.000253634	0.00154859	0.000537301		L33_FIG1	0.247903	0.233129	0.00717051	-0.0497788	0.0004831	0.000253634	0.00154859	0.000537301
L32	0.136005	0.2241	-0.00602944	-0.0234948	0.000595341	0.000938212	0.000987592	0.00147683		L32	only one cycle recorded
L28	0.158569	0.294616	-0.0726778	0.0296098	0.00142639	0.00161818	0.000602735	0.00204386		L28	only one cycle recorded
L26	0.245746	0.165001	0.151818	0.0787928	0.00057569	0.000695771	0.00125991	0.00146169		L26	0.231137	0.165483	0.166678	0.0927917	0.000376348	0.000751532	0.00139914	0.000473234
L13	0.271371	0.240592	0.0867	0.0512132	0.000794733	0.00179093	0.00106999	0.000729754		L13	0.265	0.276	-0.04	-0.029	0.00148969	0.000877235	0.000497493	0.000550975
There is no difference between the Left & Right average Δφ					There is no difference between Left & Right variances					There is no difference between the Left & Right average Δφ					There is no difference between Left & Right variances
paired tTest		0.908729		0.678655		0.768969		0.806182		paired tTest		0.747631		0.69727		0.543959		0.407712
average Δφ	0.203738	0.213325	-0.0297488	-0.0338897	0.00120837	0.00111078	0.00163603	0.00164502		average Δφ	0.206673	0.208175	-0.0472228	-0.0276034	0.000844253	0.000743935	0.0011655	0.000782156
stdev	0.0687186	0.0559644	0.0950586	0.0667973	0.00122734	0.000884472	0.00230532	0.00162179		stdev	0.0967125	0.0612219	0.117394	0.058463	0.000443813	0.000318939	0.000620108	0.000771499
														There is no difference between the variances of the two cycles
														paired tTest	0.834631	0.667482	0.486174	0.117845
Population variance of the intersegmental phase differences (cycle 1); data in col B,C,D,E rows 7-18
Figure 4 and Supplement
angular variance in phase squared s 2 = (2(1-r))/4*π2
	peristaltic mode		synchronous mode
	Right	Left	Right	Left
angular variance s 2	0.00416359	0.00284999	0.00786052	0.00397569
data resampled with replacement; 10,000 times; ‘bootstrapping’
confidence interval	0.00232211	0.00173386	0.00398075	0.00224614
confidence interval	0.00785009	0.00491973	0.0160091	0.00681438
Bilateral variance of the intersegmental phase differences (cycle 1; right minus left); see embedded formula for calculation										Repetition variance of the intersegmental phase differences (cycle 1 - cycle 2); see embedded formula for calculation
Figure 7 and Supplement		Right - Left			Right & Left different? (paired-tTest of n bursts)					Figure 6 and Supplement		cycle 1 - cycle 2			Cycle 1 & Cycle 2 - different? (paired tTest)
N = 11	peristaltic mode	synchronsus mode		n beats							peristaltic mode		synchronous mode		peristaltic mode		synchronous mode
L60	0.00376995	-0.0487318		13	ns		p values in HeartsProcessedData			N=8/9	Right	Left	Right	Left	N = 8	N = 9	N = 8	N = 9	p values in HeartsProcessedData
L57	0.08	0.049		7-12		ns		p < 0.05		L60	0.0124444	0.0139613	0.0133683	-0.0170084	ns	ns	ns	ns		p < 0.05
L43	-0.054	-0.05		20						L57				only one cycle recorded
L41	-0.007	-0.064		15	ns					L43	0.0554531	0.0246044	-0.0194921	-0.0145889			ns
L37	0.0733721	0.111704		19						L41	0.0387557	0.037513	-0.0274179	-0.0198935				ns
L35	-0.039352	-0.00313043		17						L37	-0.0412565	0.0030669	-0.0607836	-0.0489759		ns
L34 left side only	left side only									L35	-0.0307502	-0.0319104	0.12329	-0.0455968	ns			ns
L33_FIG1	0.0280418	0.0779083		19						L34 left side only		0.012		-0.003	n/a	ns	n/a	ns	n = 13 bursts
L32	-0.0880944	0.0174653		16-31		ns				L33_FIG1	0.0345319	0.0212646	0.029448	0.00848902				ns
L28	-0.136047	-0.102288		11-19						L32				only one cycle recorded
L26	0.0807454	0.0730249		19						L28				only one cycle recorded
L13	0.0307795	0.0354868		15	ns					L26	0.0146089	-0.000482512	-0.0148598	-0.0139989		ns	ns	ns
angular variance in phase squared s 2 = (2(1-r))/4*π2					72.7273	81.8182	differed in x %			L13	0.00637146	-0.0354081	0.1267	0.0802132	ns
angular variance s 2	0.00446189	0.00411446								angular variance in phase squared s 2 = (2(1-r))/4*π2					62.5	55.5556	62.5	33.3333	differed in x %
										angular variance s 2	0.000971385	0.000538364	0.00409673	0.00125044
angular variance in rad squared s 2 = 2(1-r) to calculate the p values from the z score of the normal distribution of the scrambled populations
	0.1762	0.16248								angular variance in rad squared s 2 = 2(1-r) to calculate the p values from the z score of the normal distribution of the scrambled populations
p-value	0.153864	0.011304									0.03836	0.02126	0.16178	0.04938
Z	-1.01862	-2.28458	http://sampson.byu.edu/courses/z2p2z-calculator.html							p-value	0.003072	0.004145	0.010724	0.005703
mean	0.2528	0.4396	mean variance of 10,000 scrambled populations							Z	-2.73922	-2.63922	-2.30486	-2.52817	http://sampson.byu.edu/courses/z2p2z-calculator.html
std	0.0752	0.1213								mean	0.4602	0.2097	0.7403	0.2845	mean variance of 10,000 scrambled populations
										std	0.154	0.0714	0.251	0.093

## Sheet: HN to HE synapses
Synaptic strength
2008/9	Figure 8
Synaptic strength [nS] between the HN (4) and the HN(7) interneuron to their ipsilateral HE(8), HE(10), and HE(12) motor neurons
n = 10 bursts were analyzed per interneuron/motor neuron pair
	Right		Left			Right		Left			Right		Left
HE8 N=9	HN4	HN7	HN4	HN7	HE10 N=8	HN4	HN7	HN4	HN7	HE12 N=10	HN4	HN7	HN4	HN7
Sept23B	8.73657	4.90943	13.5469	4.46886	Sept23B	5.29766	10.88	8.868	17.3966	Sept23B	2.24337	7.60229	1.15017	15.8703
Sept24B										Sept24B	2.72229	8.07657	0.969486	6.32114
										Oct13B	2.49143	7.584	1.6872	2.0924
					Oct16B	1.94497	13.3966	6.54857	10.3366	Oct16B	2.58949	12.9074	2.878	15.0691
Oct17	8.42686	21.9571	9.86971	6.90286	Oct17	7.69086	6.90343	6.76571	10.8583
Oct21	0.718343	3.706	13.7469	4.1604						Oct21	1.08091	11.9177	4.90063	11.5211
										Oct 22A	1.55486	9.14686	1.96663	22.4686
					Oct23					Oct23	3.0092	11.18	2.7856	16.2211
Nov3	7.79143	3.2984	10.8063	4.56674
Nov4A	5.42703	2.00017	9.90286	2.74989	Nov4A	5.91657	8.11771	5.73429	12.4257
										Nov4B	2.54006	11.676	3.18046	8.46457
Dec2	6.85486	4.04629	8.204	4.68434
Dec18	17.1371	3.93983	13.3486	3.18806	Dec18	2.73206	3.18514	5.08691	6.964	Dec18	3.6436	10.9217	1.76646	10.6526
Jan9	9.22286	4.74291	7.21314	5.83371
Jan12A	8.02171	6.36171	4.19246	4.65349	Jan12A	5.91943	7.76286	8.05314	12.2211	Jan12A	1.36457	10.2291	1.58857	10.7531
					Jan12B	1.92436	3.82493	2.1816	2.91375
mean	8.03742	6.10688	10.0923	4.5787		4.48941	7.72438	6.17689	10.4451		2.32398	10.1242	2.28732	11.9434
s.d.	4.28213	6.06268	3.22397	1.24796		2.27765	3.62335	2.18302	4.55379		0.787296	1.91757	1.17741	5.75697
Bilateral variance of the synaptic strength
Figure 8	HN(4)/[HN(4) + HN(7)]					HN(4)/[HN(4) + HN(7)]					HN(4)/[HN(4) + HN(7)]
HE8	Right	Left	Δ R - L		HE10	Right	Left	Δ R - L		HE12	Right	Left	Δ R - L
Sept23B	0.640229	0.751947	-0.111717		Sept23B	0.327468	0.337641	-0.0101736		Sept23B	0.227854	0.0675758	0.160278
Sept24B										Sept24B	0.25209	0.132977	0.119113
										Oct13B	0.247278	0.446396	-0.199119
					Oct16B	0.126778	0.38783	-0.261052		Oct16B	0.167097	0.16036	0.00673707
Oct17	0.277345	0.588444	-0.311098		Oct17	0.526977	0.383892	0.143085
Oct21	0.162361	0.76767	-0.605308							Oct21	0.083156	0.298423	-0.215267
Oct 22A										Oct 22A	0.14529	0.0804834	0.064807
					Oct23					Oct23	0.212077	0.146559	0.0655183
Nov3	0.702574	0.702938
Nov4A	0.730696	0.782665	-0.0519684		Nov4A	0.42158	0.315765	0.105815
										Nov4B	0.178675	0.273117	-0.0944419
Dec2	0.62882	0.636544	-0.00772416
Dec18	0.813074	0.807212	0.00586187		Dec18	0.461715	0.422119	0.039596		Dec18	0.250156	0.142238	0.107918
Jan9	0.66039	0.552864	0.107526		Jan9
Jan12A	0.557705	0.473941	0.0837641		Jan12A	0.432634	0.39721	0.0354248		Jan12A	0.117699	0.128716	-0.0110164
					Jan12B	0.334712	0.428155	-0.0934435
Ratios do not differ on the two sides.
paired t-Test			0.225316					0.913632					0.991535

## Sheet: HN(4Left to 4Right)
HN Interneurons
	2015/16	2014	2008/9
Cycle-to-cycle variability - using one cycle
	angular variance in phase squared s 2 = (2(1-r))/4*π2
Δφ HN(R,4) - HN(L,4)	Figure 3
N = 26	HN(R,4)-HN(L,4)
April18	0.000428392
April21	0.000100861
April25	0.00029958
May4	0.000113041
May6A	7.17903e-05
May6B	0.000222026
May10B	7.90073e-05
May16A	0.000278445
May23	7.96455e-05
May25A	0.00051846
May17A	2.78349e-05
May12	0.000231203
Jul26A	0.000145763
Jul28A	0.000108898
Jul28B_FIG1	0.000190869
Jul28D	0.000385348
Sept23B	0.000306645
Oct13A	0.00015879
Oct22A	0.000319387
Jan9	9.69258e-05
Jan12A	0.000960547
Jan12B	0.00050196
Oct16A	0.000223267
Oct13B	0.000128473
Nov4A	0.000925085
Nov5C	0.000385348
mean	0.000280292
stdev	0.000237915
sem	4.66589e-05
